# Supplementary material for: Response of Tonsil Follicular Dendritic Cell Sarcoma to Multimodal Treatment Including Pembrolizumab: A Case Report and Literature Review
Source: Front Oncol. 2022 Mar 1;12:816903. doi: 10.3389/fonc.2022.816903 (PMC8922364; doi:10.3389/fonc.2022.816903)
Supplement: Supplementary Table 1 — 457 cancer-related genes. [file Table_1.xlsx]

## Sheet: Sheet1
No.	457gene list
1	ABL1
2	ACVR1B
3	ACVR2A
4	AJUBA
5	AKT1
6	AKT2
7	AKT3
8	ALK
9	ALOX12B
10	AMER1
11	APC
12	AR
13	ARAF
14	ARFRP1
15	ARHGAP35
16	ARHGEF12
17	ARID1A
18	ARID2
19	ARID5B
20	ASXL1
21	ATM
22	ATR
23	ATRX
24	AURKA
25	AURKB
26	AXIN1
27	AXIN2
28	AXL
29	B2M
30	B4GALT3
31	BAGE
32	BAP1
33	BARD1
34	BCL2
35	BCL2L1
36	BCL2L2
37	BCL6
38	BCOR
39	BCORL1
40	BLM
41	BMPR1A
42	BRAF
43	BRCA1
44	BRCA2
45	BRD4
46	BRIP1
47	BTG1
48	BTG2
49	BTK
50	BTLA
51	C11orf30（EMSY）
52	CALR
53	CARD11
54	CASP8
55	CBFB
56	CBL
57	CCND1
58	CCND2
59	CCND3
60	CCNE1
61	CD160
62	CD22
63	CD244
64	CD274
65	CD276
66	CD28
67	CD38
68	CD48
69	CD69
70	CD70
71	CD79A
72	CD79B
73	CD80
74	CD86
75	CDC73
76	CDH1
77	CDK12
78	CDK4
79	CDK6
80	CDK8
81	CDKN1A
82	CDKN1B
83	CDKN2A
84	CDKN2B
85	CDKN2C
86	CEBPA
87	CHEK1
88	CHEK2
89	CIC
90	CREBBP
91	CRIPAK
92	CRKL
93	CSF1R
94	CSF3R
95	CTAG2
96	CTCF
97	CTLA4
98	CTNNA1
99	CTNNB1
100	CUL3
101	CUL4A
102	CXCR4
103	CYP17A1
104	DAXX
105	DDR1
106	DDR2
107	DICER1
108	DIS3
109	DNMT3A
110	DOT1L
111	EED
112	EGFR
113	EGR3
114	EIF4A2
115	ELF3
116	EOMES
117	EP300
118	EPCAM
119	EPHA1
120	EPHA2
121	EPHA3
122	EPHB1
123	EPHB4
124	EPHB6
125	EPPK1
126	ERBB2
127	ERBB3
128	ERBB4
129	ERCC2
130	ERCC3
131	ERCC4
132	ERCC5
133	ERG
134	ERRFI1
135	ESR1
136	ETV1
137	EZH2
138	FAM46C
139	FANCA
140	FANCC
141	FANCG
142	FANCL
143	FANCM
144	FAS
145	FBXW7
146	FGF10
147	FGF12
148	FGF14
149	FGF19
150	FGF23
151	FGF3
152	FGF4
153	FGF6
154	FGFR1
155	FGFR2
156	FGFR3
157	FGFR4
158	FH
159	FLCN
160	FLT1（VEGFR1）
161	FLT3
162	FLT4（VEGFR3）
163	FOXA1
164	FOXA2
165	FOXL2
166	FOXO3
167	FOXP1
168	FRK
169	FUBP1
170	GABRA6
171	GAGE1
172	GALNT12
173	GATA1
174	GATA2
175	GATA3
176	GATA4
177	GATA6
178	GID4 (C17orf39)
179	GNA11
180	GNA13
181	GNAQ
182	GNAS
183	GREM1
184	GRM3
185	GSK3B
186	H3F3A
187	H3F3C
188	HAVCR2
189	HDAC1
190	HDAC2
191	HDAC3
192	HDAC6
193	HGF
194	HIST1H1C
195	HIST1H2BD
196	HNF1A
197	HRAS
198	HSD3B1
199	ICOS
200	ICOSLG
201	ID3
202	IDH1
203	IDH2
204	IGF1R
205	IGF2
206	IKBKE
207	IKZF1
208	IL7R
209	INPP4B
210	INSR
211	IRF2
212	IRF4
213	IRS2
214	ITK
215	JAK1
216	JAK2
217	JAK3
218	JUN
219	KDM5A
220	KDM5C
221	KDM6A
222	KDR（VEGFR2）
223	KEAP1
224	KEL
225	KIT
226	KITLG
227	KLHL6
228	KMT2A
229	KMT2B
230	KMT2C
231	KMT2D
232	KRAS
233	LAG3
234	LCK
235	LEF1
236	LIFR
237	LIMK1
238	LRRK2
239	LTK
240	LYN
241	MAF
242	MAGEA1
243	MAGEA12
244	MAGEA3
245	MAGEA4
246	MAGEC2
247	MAP2K1
248	MAP2K2
249	MAP2K4
250	MAP3K1
251	MAP3K13
252	MAPK1
253	MAPK11
254	MAPK8IP1
255	MCL1
256	MDM2
257	MDM4
258	MECOM
259	MED12
260	MEF2B
261	MEN1
262	MERTK
263	MET
264	MGMT
265	MITF
266	MKNK1
267	MLH1
268	MLH3
269	MPL
270	MRE11A
271	MSH2
272	MSH3
273	MSH6
274	MST1R
275	MTAP
276	MTOR
277	MUTYH
278	MYC
279	MYCL
280	MYCN
281	MYD88
282	NAV3
283	NBN
284	NCOA4
285	NCOR1
286	NEK11
287	NF1
288	NF2
289	NFE2L2
290	NFE2L3
291	NFKBIA
292	NKX2-1
293	NOTCH1
294	NOTCH2
295	NOTCH3
296	NOTCH4
297	NPM1
298	NRAS
299	NSD1
300	NT5C2
301	NT5E
302	NRG1
303	NTRK1
304	NTRK2
305	NTRK3
306	P2RY8
307	PALB2
308	PARK2
309	PARP1
310	PARP2
311	PARP3
312	PAX5
313	PBRM1
314	PCBP1
315	PCNA
316	PDCD1
317	PDCD1LG2
318	PDGFRA
319	PDGFRB
320	PDK1
321	PHF6
322	PHOX2B
323	PIGF
324	PIK3C2B
325	PIK3C2G
326	PIK3CA
327	PIK3CB
328	PIK3CD
329	PIK3CG
330	PIK3R1
331	PIK3R2
332	PIM1
333	PMS1
334	PMS2
335	POLD1
336	POLE
337	POLQ
338	PPARG
339	PPM1D
340	PPP2R1A
341	PPP2R2A
342	PRDM1
343	PRF1
344	PRKAR1A
345	PRKCI
346	PRX
347	PTCH1
348	PTEN
349	PTK6
350	PTPN11
351	PTPRD
352	PTPRK
353	PTPRO
354	PTPRT
355	QKI
356	RAC1
357	RAD21
358	RAD50
359	RAD51
360	RAD51B
361	RAD51C
362	RAD51D
363	RAD52
364	RAD54L
365	RAF1
366	RARA
367	RB1
368	RBM10
369	RECQL
370	RECQL4
371	REL
372	RET
373	RICTOR
374	RNF43
375	ROS1
376	RPA1
377	RPA2
378	RPA3
379	RPL22
380	RPL5
381	RPTOR
382	RUNX1
383	SDHA
384	SDHB
385	SDHC
386	SDHD
387	SETBP1
388	SETD2
389	SF3B1
390	SGK1
391	SH2D1A
392	SIK1
393	SIN3A
394	SLAMF7
395	SMAD2
396	SMAD4
397	SMARCA4
398	SMARCB1
399	SMC1A
400	SMC3
401	SMO
402	SNCAIP
403	SOCS1
404	SOX17
405	SOX2
406	SOX9
407	SPATA2
408	SPEN
409	SPOP
410	SRC
411	STAG2
412	STAT3
413	STK11
414	SUFU
415	SYK
416	TAF1
417	TAS2R38
418	TBL1XR1
419	TBX3
420	TEK
421	TET1
422	TET2
423	TGFB1
424	TGFBR2
425	TIPARP
426	TLR4
427	TNF
428	TNFAIP3
429	TNFRSF14
430	TNFRSF18
431	TNFRSF4
432	TNFSF11
433	TNFSF14
434	TNFSF18
435	TNFSF4
436	TOP1
437	TP53
438	TSC1
439	TSC2
440	TSHR
441	TSHZ2
442	TSHZ3
443	TYRO3
444	U2AF1
445	USP9X
446	VEGFA
447	VEGFB
448	VEZF1
449	VHL
450	VTCN1
451	WHSC1
452	WHSC1L1
453	WT1
454	XPO1
455	XRCC2
456	ZNF217
457	ZNF703
