# Supplementary material for: Response of Tonsil Follicular Dendritic Cell Sarcoma to Multimodal Treatment Including Pembrolizumab: A Case Report and Literature Review
Source: Front Oncol. 2022 Mar 1;12:816903. doi: 10.3389/fonc.2022.816903 (PMC8922364; doi:10.3389/fonc.2022.816903)
Supplement: Supplementary Table 2 — SNVs and InDels. [file Table_2.xlsx]

## Sheet: Sheet1
SNV
gene	transcript	exon	CDS mutation	amino acid mutation	DNA mutationa/All DNA	Mutations in abundance
CXCR4	NM_003467	2	c.263T>C	p.V88A	43/6915	0.0062
MAP2K1 NM_002755		2	c.157T>G	p.F53V	95/10902	0.0087
PIM1	NM_002648	2	c.83G>T	p.G28V	19/2469	0.0077
SOCS1	NM_003745	2	c.46G>T	p.A16S	18/3471	0.0052
InDel
gene	transcript	exon	CDS mutation	amino acid mutation	DNA mutationa/All DNA	Mutations in abundance
CXCR4	NM_003467	2	c.308_310delinsTCCG	p.Y103Ffs	40/7903	0.0051
GATA4	NM_002052	4	c.837_839dupCAC	p.T280dupT	49/8269	0.0059
SOCS1	NM_003745	2	c.27delC	p.D10Tfs	18/3050	0.0059
