# Supplementary material for: Response of Tonsil Follicular Dendritic Cell Sarcoma to Multimodal Treatment Including Pembrolizumab: A Case Report and Literature Review
Source: Front Oncol. 2022 Mar 1;12:816903. doi: 10.3389/fonc.2022.816903 (PMC8922364; doi:10.3389/fonc.2022.816903)
Supplement: Supplementary Table 3 — Details of antibodies. [file Table_3.xlsx]

## Sheet: Sheet1
Antibody
Antibody	clones No.	sources	dilutions
CD21	MYDF013	Rabbit Anti Human	working solution
CD35	YN00336m	Mouse anti-human	working solution
PD-L1	SP263	Rabbit Anti Human	working solution
CXCL13	MM0212-12A2	Mouse anti-human	working solution
