# Supplementary material for: Response of Tonsil Follicular Dendritic Cell Sarcoma to Multimodal Treatment Including Pembrolizumab: A Case Report and Literature Review
Source: Front Oncol. 2022 Mar 1;12:816903. doi: 10.3389/fonc.2022.816903 (PMC8922364; doi:10.3389/fonc.2022.816903)
Supplement: Supplementary Table 4 — Immune-related genes included in NGS. [file Table_4.xlsx]

## Sheet: 免疫正负向基因列表
	Gene	Immunotherapy Relevance	mutations
	CD274 (PD-L1)	positive correlation	No mutation detected
	PDCD1LG2 (PD-L2)	positive correlation	No mutation detected
	POLD1	positive correlation	No mutation detected
	POLE	positive correlation	No mutation detected
	KRAS	positive correlation	No mutation detected
	TP53	positive correlation	No mutation detected
	CDKN2A	positive correlation	No mutation detected
	PBRM1	positive correlation	No mutation detected
	MLH1	positive correlation	No mutation detected
	MSH2	positive correlation	No mutation detected
	MSH6	positive correlation	No mutation detected
	PMS2	positive correlation	No mutation detected
	EGFR	negative correlation	No mutation detected
	ALK	negative correlation	No mutation detected
	STK11	negative correlation	No mutation detected
	JAK1/2	negative correlation	No mutation detected
	PTEN	negative correlation	No mutation detected
	B2M	negative correlation	No mutation detected
	MDM2/4	negative correlation	No mutation detected
	DNMT3A	negative correlation	No mutation detected
